# Supplementary material for: Polyphenol-Rich Cranberry Beverage Positively Affected Skin Health, Skin Lipids, Skin Microbiome, Inflammation, and Oxidative Stress in Women in a Randomized Controlled Trial
Source: Nutrients. 2024 Sep 16;16(18):3126. doi: 10.3390/nu16183126 (PMC11434900; doi:10.3390/nu16183126)
Supplement: Supplementary file 1 [file nutrients-16-03126-s001.zip]

Archive with 2 entries (2 files):
- Supplemental Figures Gu edit 091524.pdf
- Supplementary Methods and Tables 091524.pdf
